# Supplementary material for: Anionic and Ampholytic High-Amylose Starch Derivatives as Excipients for Pharmaceutical and Biopharmaceutical Applications: Structure-Properties Correlations
Source: Pharmaceutics. 2023 Mar 3;15(3):834. doi: 10.3390/pharmaceutics15030834 (PMC10054713; doi:10.3390/pharmaceutics15030834)
Supplement: Supplementary file 1 [file pharmaceutics-15-00834-s001.zip]

Archive with 1 entries (1 files):
- pharmaceutics-2152576-supplementary.pdf
